# Supplementary material for: Addressing the Endometriosis Knowledge Gap for Improved Clinical Care—A Cross-Sectional Pre- and Post-Educational-Intervention Study among Pakistani Women
Source: Healthcare (Basel). 2023 Mar 9;11(6):809. doi: 10.3390/healthcare11060809 (PMC10048359; doi:10.3390/healthcare11060809)
Supplement: Supplementary file 1 [file healthcare-11-00809-s001.zip]

Archive with 1 entries (1 files):
- healthcare-2045668-supplementary.pdf
